# Supplementary material for: Pro-Resolving Mediators in Rotator Cuff Disease: How Is the Bursa Involved?
Source: Cells. 2023 Dec 20;13(1):17. doi: 10.3390/cells13010017 (PMC10778346; doi:10.3390/cells13010017)
Supplement: Supplementary file 1 [file cells-13-00017-s001.zip]

Archive with 1 entries (1 files):
- cells-2739635-SI.pdf
